# Supplementary material for: 2-Chloro­benzene­sulfonamide
Source: Acta Crystallogr Sect E Struct Rep Online. 2009 Aug 15;65(Pt 9):o2144. doi: 10.1107/S1600536809031511 (PMC2970050; doi:10.1107/S1600536809031511)
Supplement: Supplementary file 2 [file e-65-o2144-Isup2.hkl]

# 
# h,k,l, Fc-squared, Fo-squared, sigma(Fo-squared) and status flag 
# 
data_I
_shelx_title ' SD1 CC' 
_shelx_refln_list_code          4 
_shelx_F_calc_maximum      150.02 
_exptl_crystal_F_000       392.00 
_reflns_d_resolution_high  0.8006 
 
loop_ 
 _symmetry_equiv_pos_as_xyz 
 'x, y, z' 
 'x, -y, z+1/2' 
 'x+1/2, y+1/2, z' 
 'x+1/2, -y+1/2, z+1/2' 
 
_cell_length_a     6.9550 
_cell_length_b    14.8480 
_cell_length_c     7.7510 
_cell_angle_alpha  90.000 
_cell_angle_beta   91.510 
_cell_angle_gamma  90.000 
 
_shelx_F_squared_multiplier     1.000 
 
loop_ 
 _refln_index_h 
 _refln_index_k 
 _refln_index_l 
 _refln_F_squared_calc 
 _refln_F_squared_meas 
 _refln_F_squared_sigma 
 _refln_observed_status 
  -4   0  -8       52.33       50.08      3.94 o 
  -2   0  -8      325.35      294.13      6.82 o 
  -3   1  -8      168.32      152.99      7.89 o 
  -4   2  -8        8.05        9.17      1.84 o 
  -2   2  -8      249.56      242.89      4.49 o 
  -3   3  -8       86.93       86.44      3.23 o 
  -4   4  -8        4.01        1.77      1.76 o 
  -2   4  -8       92.74       92.95      3.04 o 
  -3   5  -8       62.55       69.91      2.92 o 
  -2   6  -8       22.43       18.88      1.89 o 
  -3   7  -8      150.01      150.86      4.11 o 
  -5   1  -7       99.49       98.99      3.52 o 
  -3   1  -7      425.43      426.78      5.85 o 
  -1   1  -7      405.47      394.21      6.23 o 
  -4   2  -7       12.07        8.98      1.78 o 
  -2   2  -7      240.27      218.32      3.99 o 
  -5   3  -7        3.24        2.42      1.70 o 
  -3   3  -7       52.63       45.72      2.88 o 
  -1   3  -7      320.33      320.49      5.79 o 
  -4   4  -7       73.90       78.80      3.12 o 
  -2   4  -7      142.84      153.27      3.52 o 
  -5   5  -7       12.52       12.82      2.09 o 
  -3   5  -7       84.91       83.46      3.89 o 
  -1   5  -7      149.06      133.26      4.46 o 
  -4   6  -7       93.62       98.25      5.87 o 
  -2   6  -7      319.56      334.37      7.38 o 
  -3   7  -7        9.53       11.47      2.39 o 
  -1   7  -7       10.44        8.81      1.97 o 
  -4   8  -7       44.77       53.19      4.15 o 
  -2   8  -7      218.23      209.24      6.19 o 
  -3   9  -7       82.46       88.49      4.76 o 
  -1   9  -7       76.51       80.77      3.92 o 
  -2  10  -7       90.57       94.79      4.64 o 
  -6   0  -6       56.56       59.05      4.06 o 
  -4   0  -6      194.63      177.47      5.66 o 
  -2   0  -6     4302.46     4167.05     21.72 o 
   0   0  -6      670.09      654.61      7.18 o 
  -5   1  -6       25.39       25.73      2.14 o 
  -3   1  -6      130.24      124.11      3.16 o 
  -1   1  -6      306.43      291.65      3.91 o 
  -6   2  -6      128.07      132.85      7.11 o 
  -4   2  -6      294.15      271.36      4.71 o 
  -2   2  -6      608.51      610.65      6.11 o 
   0   2  -6      271.53      251.55      3.66 o 
  -5   3  -6      178.94      186.67      4.40 o 
  -3   3  -6       89.23       91.91      2.84 o 
  -1   3  -6       98.78       99.05      2.48 o 
  -6   4  -6       26.12       29.37      3.96 o 
  -4   4  -6      166.05      164.64      3.90 o 
  -2   4  -6      287.92      274.27      6.20 o 
   0   4  -6       15.47       11.22      1.66 o 
  -5   5  -6        4.74        4.24      1.83 o 
  -3   5  -6      191.54      187.94      5.67 o 
  -1   5  -6      725.61      717.84      9.08 o 
  -6   6  -6        2.67        2.46      1.80 o 
  -4   6  -6       13.94       12.08      2.61 o 
  -2   6  -6      609.56      599.13      9.20 o 
   0   6  -6       72.33       69.90      2.94 o 
  -5   7  -6       55.15       63.97      4.36 o 
  -3   7  -6      411.23      427.81      8.57 o 
  -1   7  -6      490.67      473.66      7.91 o 
  -4   8  -6       15.83       17.39      2.64 o 
  -2   8  -6        5.16        4.22      2.20 o 
   0   8  -6       36.01       36.86      2.59 o 
  -5   9  -6      134.01      151.43      6.31 o 
  -3   9  -6       71.11       78.72      4.48 o 
  -1   9  -6       47.77       51.13      3.29 o 
  -4  10  -6      140.15      136.99      6.01 o 
  -2  10  -6       58.31       52.55      3.63 o 
  -3  11  -6        8.69        6.39      2.24 o 
  -1  11  -6       46.72       38.36      3.14 o 
  -2  12  -6      112.57      113.90      5.10 o 
  -1  13  -6        5.46        3.65      2.26 o 
  -7   1  -5      178.61      190.05      4.72 o 
  -5   1  -5      429.64      414.28      8.57 o 
  -3   1  -5      677.00      660.06      6.30 o 
  -1   1  -5     1251.13     1224.82     10.04 o 
  -6   2  -5       17.30       15.24      1.94 o 
  -4   2  -5      220.04      218.32     10.32 o 
  -2   2  -5     1004.30     1025.65     10.19 o 
  -7   3  -5        1.34       -1.46      1.94 o 
  -5   3  -5       44.92       39.00      2.47 o 
  -3   3  -5      948.77      926.53     10.69 o 
  -1   3  -5      852.66      819.35      8.61 o 
  -6   4  -5      105.83      114.04      3.59 o 
  -4   4  -5      174.34      182.38      5.59 o 
  -2   4  -5      184.80      194.27      4.90 o 
   0   4  -5      231.58      227.62      4.35 o 
  -5   5  -5       33.18       30.80      3.17 o 
  -3   5  -5      332.26      319.24      6.80 o 
  -1   5  -5      326.99      299.94      5.64 o 
  -6   6  -5      138.42      148.97      5.74 o 
  -4   6  -5       83.75       87.72      4.15 o 
  -2   6  -5      474.83      490.11      7.89 o 
   0   6  -5      454.60      444.98      6.45 o 
  -5   7  -5      113.62      118.05      5.18 o 
  -3   7  -5       35.67       40.46      3.03 o 
  -1   7  -5      130.15      124.56      4.07 o 
  -6   8  -5       64.31       80.64      5.00 o 
  -4   8  -5      209.89      212.43      6.51 o 
  -2   8  -5      783.89      805.50     10.76 o 
   0   8  -5      271.80      268.09      5.53 o 
  -5   9  -5      178.26      196.61      6.81 o 
  -3   9  -5       53.62       57.40      3.89 o 
  -1   9  -5       44.59       42.41      2.96 o 
  -4  10  -5       36.44       37.40      3.52 o 
  -2  10  -5      221.03      227.65      6.41 o 
   0  10  -5       52.92       58.09      3.19 o 
  -5  11  -5       60.69       58.63      4.44 o 
  -3  11  -5       17.44       20.02      2.97 o 
  -1  11  -5      159.51      147.08      5.08 o 
  -4  12  -5       10.97       11.77      2.76 o 
  -2  12  -5       17.74       16.08      2.69 o 
   0  12  -5       63.83       77.70      3.92 o 
  -3  13  -5       56.62       60.01      4.22 o 
  -1  13  -5      149.12      159.02      5.97 o 
  -2  14  -5       51.06       61.22      4.43 o 
   0  14  -5       14.26       13.98      2.62 o 
  -1  15  -5       73.68       79.69      4.75 o 
  -6   0  -4      195.73      227.34      6.36 o 
  -4   0  -4      753.81      731.83      9.46 o 
  -2   0  -4     4981.87     4817.73     19.58 o 
   0   0  -4      886.72      819.49      6.43 o 
   2   0  -4      185.09      187.81      3.43 o 
  -7   1  -4      218.84      218.79      4.71 o 
  -5   1  -4       97.61       80.64      2.75 o 
  -3   1  -4       83.95       86.44      3.25 o 
  -1   1  -4     5135.36     5268.54     13.30 o 
   1   1  -4      632.96      671.29     12.73 o 
   3   1  -4      219.37      229.65      5.06 o 
  -6   2  -4      123.28      114.22      3.39 o 
  -4   2  -4      598.55      549.95      4.37 o 
  -2   2  -4       26.10       17.28      2.17 o 
   0   2  -4     1667.87     1794.37      7.43 o 
   2   2  -4     1302.50     1289.53      9.77 o 
  -7   3  -4       39.12       40.37      3.54 o 
  -5   3  -4      255.92      258.17      4.53 o 
  -3   3  -4      363.47      406.25      6.75 o 
  -1   3  -4      296.16      289.19      4.80 o 
   1   3  -4     1293.72     1324.28      7.85 o 
  -6   4  -4      153.40      142.32      3.79 o 
  -4   4  -4      290.35      285.17      6.36 o 
  -2   4  -4      600.09      600.58      7.73 o 
   0   4  -4     1063.64     1110.39      8.60 o 
  -7   5  -4       29.94       31.25      2.56 o 
  -5   5  -4      170.65      170.36      5.55 o 
  -3   5  -4      747.72      758.39      9.63 o 
  -1   5  -4      728.60      714.93      7.94 o 
   1   5  -4      147.91      152.94      3.17 o 
  -6   6  -4        1.59        0.29      2.00 o 
  -4   6  -4      113.84      110.25      4.39 o 
  -2   6  -4      331.48      340.17      6.34 o 
   0   6  -4      268.12      270.27      4.83 o 
  -7   7  -4      198.07      213.06      5.04 o 
  -5   7  -4      284.82      297.39      7.41 o 
  -3   7  -4      559.90      558.95      8.81 o 
  -1   7  -4     1666.50     1671.02     13.08 o 
   1   7  -4      329.30      320.64      5.25 o 
  -6   8  -4       45.73       49.41      3.97 o 
  -4   8  -4       29.52       29.02      3.33 o 
  -2   8  -4      400.13      396.36      7.22 o 
   0   8  -4      958.60      949.12      9.73 o 
  -5   9  -4      230.33      253.58      7.26 o 
  -3   9  -4      322.78      335.32      7.26 o 
  -1   9  -4      315.70      305.91      6.25 o 
   1   9  -4      849.66      835.14      9.34 o 
  -6  10  -4      140.95      132.93      6.08 o 
  -4  10  -4      834.75      862.17     12.61 o 
  -2  10  -4      373.81      398.58      7.89 o 
   0  10  -4      221.42      226.88      5.60 o 
  -5  11  -4       35.00       34.89      3.68 o 
  -3  11  -4       23.90       27.80      3.20 o 
  -1  11  -4      160.01      171.25      5.35 o 
   1  11  -4      352.54      331.53      6.54 o 
  -4  12  -4       16.06       12.54      2.96 o 
  -2  12  -4      278.95      289.71      7.24 o 
   0  12  -4      195.40      197.49      5.75 o 
  -3  13  -4       34.93       34.06      3.63 o 
  -1  13  -4       60.18       68.52      4.21 o 
   1  13  -4       50.93       49.00      3.17 o 
  -4  14  -4       49.64       38.31      4.13 o 
  -2  14  -4       56.98       54.59      4.46 o 
   0  14  -4      249.67      240.70      6.72 o 
  -3  15  -4       37.81       36.34      3.79 o 
  -1  15  -4       82.55       83.08      4.65 o 
   1  15  -4       31.47       28.59      2.84 o 
  -2  16  -4      150.58      161.88      6.68 o 
   0  16  -4       94.91      103.32      5.01 o 
  -7   1  -3       98.17       87.97      2.47 o 
  -5   1  -3      220.51      208.90      3.76 o 
  -3   1  -3     1207.33     1214.06      7.25 o 
  -1   1  -3     1787.95     1734.04      9.70 o 
   1   1  -3     4808.41     4865.65     39.94 o 
  -8   2  -3       14.04       14.89      2.26 o 
  -6   2  -3      368.51      368.98      5.29 o 
  -4   2  -3      898.82      858.60      6.75 o 
  -2   2  -3      515.07      491.67      3.38 o 
   0   2  -3       46.04       36.98      1.70 o 
  -7   3  -3       94.58      101.10      2.60 o 
  -5   3  -3      604.68      612.07      4.91 o 
  -3   3  -3      110.39      103.33      1.99 o 
  -1   3  -3      421.52      472.53      3.85 o 
   1   3  -3       47.89       48.91      1.20 o 
  -6   4  -3      126.08      121.13      2.65 o 
  -4   4  -3      148.80      158.82      2.86 o 
   0   4  -3     1967.05     2009.30     14.27 o 
   2   4  -3      541.49      532.30      4.53 o 
  -7   5  -3       19.15       20.72      1.73 o 
  -5   5  -3      117.35      110.32      8.08 o 
  -3   5  -3      115.67      122.09      2.24 o 
  -1   5  -3       83.26       94.01      5.08 o 
   1   5  -3      270.46      277.31      3.96 o 
  -6   6  -3      141.43      134.29      3.33 o 
  -4   6  -3      168.26      166.76      4.96 o 
  -2   6  -3     2248.36     2261.62      9.76 o 
   0   6  -3     3548.49     3469.91     14.11 o 
   2   6  -3      275.94      267.05      4.05 o 
  -7   7  -3       48.31       59.22      4.16 o 
  -5   7  -3       99.16      106.74      4.51 o 
  -3   7  -3      653.18      671.24      9.19 o 
  -1   7  -3        2.90        2.67      1.51 o 
   1   7  -3     1396.09     1398.53      6.89 o 
  -6   8  -3      309.88      320.25      7.92 o 
  -4   8  -3      923.03      939.78     11.93 o 
  -2   8  -3      395.77      372.45      6.72 o 
   0   8  -3      257.88      253.75      3.42 o 
   2   8  -3     1229.77     1215.22      9.90 o 
  -7   9  -3      121.80      129.46      5.88 o 
  -5   9  -3      161.02      164.29      5.80 o 
  -3   9  -3      314.29      310.74      6.89 o 
  -1   9  -3      714.98      706.82      8.97 o 
   1   9  -3      591.07      588.74      7.59 o 
  -6  10  -3       72.67       66.94      4.28 o 
  -4  10  -3      130.28      125.92      5.06 o 
  -2  10  -3      173.52      179.45      5.21 o 
   0  10  -3      234.83      248.44      5.68 o 
   2  10  -3      141.78      147.17      4.16 o 
  -5  11  -3       14.64       12.03      2.48 o 
  -3  11  -3      327.45      336.65      7.66 o 
  -1  11  -3     1361.67     1408.08     14.17 o 
   1  11  -3      640.54      630.18      8.65 o 
  -4  12  -3       10.24        7.54      2.55 o 
  -2  12  -3      139.67      141.79      5.18 o 
   0  12  -3      150.48      148.12      4.86 o 
   2  12  -3        2.32        2.49      1.62 o 
  -5  13  -3      173.00      188.66      6.87 o 
  -3  13  -3      286.67      305.41      7.94 o 
  -1  13  -3      292.11      321.53      7.67 o 
   1  13  -3      219.60      210.50      5.76 o 
  -4  14  -3        0.13        1.87      2.40 o 
  -2  14  -3       42.90       48.19      3.96 o 
   0  14  -3       40.61       40.85      3.19 o 
   2  14  -3        8.12        6.58      1.91 o 
  -3  15  -3      104.37      112.47      5.72 o 
  -1  15  -3      175.60      172.53      6.10 o 
   1  15  -3      145.63      143.67      5.27 o 
  -2  16  -3       89.91       85.99      4.72 o 
   0  16  -3      114.29      123.93      5.45 o 
   2  16  -3       66.09       63.61      3.89 o 
  -1  17  -3       90.26       86.36      4.88 o 
   1  17  -3       25.79       29.05      3.19 o 
  -8   0  -2      201.41      215.33      6.56 o 
  -6   0  -2     2381.65     2437.41     17.52 o 
  -4   0  -2      546.24      495.57      6.63 o 
  -2   0  -2     1520.78     1644.05      9.62 o 
   0   0  -2    22322.09    20036.39     89.21 o 
   4   0  -2     1483.65     1384.07      8.32 o 
  -7   1  -2      153.33      135.75      2.79 o 
  -5   1  -2       63.56       67.35      2.18 o 
  -3   1  -2      437.46      435.17      3.97 o 
   1   1  -2      897.03      895.78      5.58 o 
  -8   2  -2       23.33       22.29      2.98 o 
  -6   2  -2      115.07      110.12      3.84 o 
  -4   2  -2     1343.01     1373.29     28.51 o 
  -2   2  -2     1170.61     1232.34      5.19 o 
   0   2  -2     2996.18     3272.57     10.27 o 
  -7   3  -2        0.20        1.66      1.23 o 
  -5   3  -2      293.71      311.59      7.28 o 
  -3   3  -2     2128.79     2155.10      7.08 o 
  -1   3  -2      948.51      938.52     16.87 o 
   1   3  -2     1446.02     1468.14      6.81 o 
  -8   4  -2        6.36        6.71      1.71 o 
  -6   4  -2        7.02        8.59      1.26 o 
  -4   4  -2      833.61      854.21      6.20 o 
  -2   4  -2      929.20      895.80      4.85 o 
   0   4  -2     3698.75     3738.31     13.28 o 
   2   4  -2     2373.89     2622.16      9.97 o 
  -7   5  -2      254.26      271.82      3.96 o 
  -5   5  -2      884.30      837.57      6.86 o 
  -3   5  -2      270.14      258.80      4.86 o 
  -1   5  -2       83.23       88.29      1.82 o 
   1   5  -2     1585.38     1597.54      5.88 o 
   3   5  -2     1570.38     1521.30     11.72 o 
  -6   6  -2      243.41      243.66      4.28 o 
  -4   6  -2      106.86      110.94      3.79 o 
  -2   6  -2      617.39      637.57      4.01 o 
   0   6  -2      715.20      797.60      4.97 o 
   2   6  -2      707.96      764.13      7.62 o 
  -7   7  -2      248.07      245.75      4.75 o 
  -5   7  -2      501.09      497.51      8.50 o 
  -3   7  -2      200.39      206.94      5.02 o 
  -1   7  -2     3925.34     4010.44     12.80 o 
   1   7  -2     1829.45     1846.69      7.44 o 
  -6   8  -2        1.65        3.12      2.14 o 
  -4   8  -2        3.77        4.58      1.96 o 
  -2   8  -2     1707.09     1705.88     11.77 o 
   0   8  -2     1028.19     1057.79      8.94 o 
   2   8  -2      439.37      423.88      5.90 o 
  -7   9  -2        4.96        1.66      2.41 o 
  -5   9  -2      204.35      206.81      6.06 o 
  -3   9  -2     1371.31     1414.91     13.72 o 
  -1   9  -2      879.00      878.39      9.73 o 
   1   9  -2      993.37     1000.65      9.56 o 
  -6  10  -2      142.12      150.09      5.88 o 
  -4  10  -2     1318.10     1359.41     14.70 o 
  -2  10  -2      457.98      454.80      7.78 o 
   0  10  -2      324.51      299.29      5.90 o 
   2  10  -2     2635.69     2527.47     15.87 o 
  -5  11  -2       32.97       31.95      3.19 o 
  -3  11  -2      233.48      234.46      6.39 o 
  -1  11  -2      133.92      138.70      4.69 o 
   1  11  -2      117.49      121.02      4.07 o 
  -6  12  -2      131.67      140.49      5.99 o 
  -4  12  -2       38.96       30.23      3.28 o 
  -2  12  -2      294.19      330.53      8.05 o 
   0  12  -2      694.86      658.74      9.51 o 
   2  12  -2      199.29      195.99      5.19 o 
  -5  13  -2       78.59       73.71      4.54 o 
  -3  13  -2        2.55        7.92      2.59 o 
  -1  13  -2      114.71       98.53      4.47 o 
   1  13  -2       53.07       56.03      3.35 o 
  -4  14  -2      166.45      175.30      6.64 o 
  -2  14  -2      368.00      385.93      8.69 o 
   0  14  -2      246.70      255.43      6.75 o 
   2  14  -2       99.19       99.10      4.21 o 
  -3  15  -2       62.11       63.64      4.38 o 
  -1  15  -2       11.30        8.18      2.56 o 
   1  15  -2       47.50       45.38      3.49 o 
  -2  16  -2      161.05      170.78      6.57 o 
   0  16  -2      190.39      191.52      6.43 o 
  -1  17  -2      122.83      124.04      5.58 o 
   1  17  -2      149.97      148.98      5.81 o 
   0  18  -2       12.61       14.13      3.04 o 
  -7   1  -1      117.48      116.23      5.45 o 
  -5   1  -1     2081.72     2033.68      9.62 o 
  -3   1  -1     1570.57     1540.49     23.32 o 
  -1   1  -1     6741.26     6355.95     13.57 o 
   1   1  -1     2380.14     2418.21      4.88 o 
   3   1  -1     3773.14     3959.92     24.70 o 
  -8   2  -1      163.36      152.55     23.58 o 
  -6   2  -1      718.62      694.28      7.45 o 
  -4   2  -1      407.46      394.55      6.21 o 
  -2   2  -1     1259.17     1304.78      4.36 o 
   0   2  -1     5259.54     5260.84     10.92 o 
   2   2  -1     3612.89     3578.48     12.61 o 
   4   2  -1      615.22      587.56      6.34 o 
  -7   3  -1      427.87      435.54     11.27 o 
  -5   3  -1      942.34      923.83     17.92 o 
  -3   3  -1      849.84      928.21      4.50 o 
  -1   3  -1     7109.14     6693.81      8.98 o 
   1   3  -1    12197.33    10987.25     50.88 o 
  -8   4  -1       17.30       16.72      3.82 o 
  -6   4  -1       72.81       79.59      4.29 o 
  -4   4  -1      631.34      651.19      5.24 o 
  -2   4  -1     1008.55      984.09      7.44 o 
   0   4  -1     2413.31     2406.92     17.57 o 
   2   4  -1       96.10       92.09      2.61 o 
   4   4  -1      865.66      848.30      8.60 o 
  -7   5  -1      135.50      129.71      3.55 o 
  -5   5  -1      291.76      304.60      4.15 o 
  -3   5  -1      306.96      335.48      3.00 o 
  -1   5  -1     1539.71     1551.62      9.43 o 
   1   5  -1     2415.95     2518.38      6.83 o 
   3   5  -1      451.06      448.06      6.24 o 
  -8   6  -1        5.72        3.31      3.32 o 
  -6   6  -1      270.62      292.97      5.51 o 
  -4   6  -1     1077.55     1083.83     10.65 o 
  -2   6  -1     1463.38     1427.98      6.29 o 
   0   6  -1     3009.54     2950.26     12.45 o 
  -7   7  -1       75.66       86.22      6.13 o 
  -5   7  -1      389.88      389.68      7.23 o 
  -3   7  -1      193.30      211.47      4.70 o 
  -1   7  -1      678.21      697.27      7.36 o 
   1   7  -1      450.84      444.05      4.15 o 
  -6   8  -1      526.94      512.93      8.94 o 
  -4   8  -1      372.13      370.58      6.92 o 
  -2   8  -1      114.89      121.13      2.16 o 
   0   8  -1     2560.72     2698.78     14.88 o 
  -7   9  -1       11.13        7.95      2.66 o 
  -5   9  -1       45.71       45.90      3.18 o 
  -3   9  -1      672.93      654.91      8.88 o 
  -1   9  -1      217.98      230.02      5.09 o 
   1   9  -1       35.37       31.06      2.09 o 
  -6  10  -1       80.10       79.19      4.10 o 
  -4  10  -1       32.76       26.48      2.66 o 
  -2  10  -1      174.70      190.72      5.34 o 
   0  10  -1     1171.75     1187.02     11.06 o 
  -5  11  -1       56.98       50.17      3.70 o 
  -3  11  -1      706.28      729.98     10.46 o 
  -1  11  -1      497.56      494.00      7.96 o 
   1  11  -1      173.58      167.84      4.67 o 
  -6  12  -1       16.43       11.45      2.73 o 
  -4  12  -1       94.78       87.84      4.22 o 
  -2  12  -1       50.43       46.75      3.21 o 
   0  12  -1      218.40      219.38      5.65 o 
  -5  13  -1      167.49      188.59      6.55 o 
  -3  13  -1      140.33      131.21      5.23 o 
  -1  13  -1      190.39      190.78      5.57 o 
   1  13  -1      260.63      272.85      6.39 o 
  -4  14  -1       33.64       31.70      3.35 o 
  -2  14  -1      113.08      103.49      4.80 o 
   0  14  -1       30.19       30.05      2.99 o 
  -5  15  -1       51.24       49.84      3.96 o 
  -3  15  -1       45.40       48.66      3.71 o 
  -1  15  -1      201.95      196.18      6.43 o 
   1  15  -1      217.87      222.33      6.35 o 
  -4  16  -1      147.29      152.73      6.42 o 
  -2  16  -1      281.56      278.41      7.87 o 
   0  16  -1       31.36       32.47      3.32 o 
  -3  17  -1       14.81       11.04      2.76 o 
  -1  17  -1       24.95       26.35      3.32 o 
   1  17  -1       20.96       24.34      3.23 o 
   0  18  -1       87.22       92.43      5.16 o 
  -8   0   0      506.52      560.52     10.20 o 
  -6   0   0     2274.71     2216.51     16.10 o 
  -4   0   0        3.84        3.21      0.57 o 
  -2   0   0     3779.03     3608.44      9.52 o 
  -7   1   0       17.01       22.75      1.88 o 
  -5   1   0     1037.83     1047.32      4.68 o 
  -3   1   0      352.39      360.75      6.09 o 
  -1   1   0     4960.16     4684.53     26.92 o 
   1   1   0     4850.40     4677.72      9.87 o 
   3   1   0      371.71      383.53      4.22 o 
  -8   2   0       53.00       65.41      2.85 o 
  -6   2   0      553.56      527.36     12.60 o 
  -4   2   0     1721.92     1804.50      6.66 o 
  -2   2   0     3107.05     3010.52      8.21 o 
   0   2   0     1287.56     1322.87      4.87 o 
  -7   3   0       96.46       97.58      3.13 o 
  -5   3   0      731.08      714.74      4.10 o 
  -3   3   0     3024.53     3219.60     18.66 o 
  -1   3   0      109.02      108.46      1.49 o 
   1   3   0      108.80      115.30      2.27 o 
   3   3   0     3029.12     3270.32     14.65 o 
  -8   4   0       17.04       21.59      2.17 o 
  -6   4   0      786.82      778.96     11.58 o 
  -4   4   0      697.21      652.36      5.93 o 
  -2   4   0     1598.07     1594.15      6.64 o 
   0   4   0     2550.04     2644.21     15.84 o 
   4   4   0      695.60      659.81      7.64 o 
  -7   5   0      273.73      273.04      4.90 o 
  -5   5   0       86.38       79.45      2.24 o 
  -3   5   0     1149.16     1274.06      6.45 o 
   1   5   0     3841.23     3790.60     10.04 o 
   3   5   0     1114.27     1252.63     10.23 o 
  -8   6   0       63.37       65.90      3.07 o 
  -6   6   0      304.53      289.50      5.13 o 
  -4   6   0       59.77       57.47      2.54 o 
  -2   6   0      201.25      215.95      1.90 o 
   0   6   0    12075.47    11806.54     37.46 o 
  -7   7   0      121.89      108.83      5.06 o 
  -5   7   0      655.32      635.26      8.63 o 
  -3   7   0       98.29      105.96      3.28 o 
  -1   7   0     3498.60     3568.83     36.88 o 
   1   7   0     3489.98     3538.29     27.66 o 
  -6   8   0       68.94       60.58      3.76 o 
  -4   8   0      188.39      176.96      4.60 o 
  -2   8   0       28.75       27.76      5.76 o 
   0   8   0       32.10       23.93      1.36 o 
  -7   9   0      105.17       94.66      5.03 o 
  -5   9   0      733.42      725.58      9.89 o 
  -3   9   0     1537.30     1567.38     13.38 o 
  -1   9   0       76.95       77.74      1.96 o 
   1   9   0       75.06       77.64      2.90 o 
  -6  10   0       28.13       29.89      2.97 o 
  -4  10   0      306.54      298.60      6.51 o 
  -2  10   0     1298.71     1287.80     12.27 o 
   0  10   0       63.41       51.19      9.11 o 
  -5  11   0       35.66       40.86      3.13 o 
  -3  11   0      929.41      900.97     11.26 o 
  -1  11   0      218.46      201.40      5.10 o 
   1  11   0      217.36      212.17      5.08 o 
  -6  12   0       61.54       59.97      3.92 o 
  -4  12   0       58.41       61.61      3.75 o 
  -2  12   0      124.74      129.23      4.59 o 
   0  12   0      459.34      417.61      7.48 o 
  -5  13   0       25.67       30.62      2.17 o 
  -3  13   0       16.06       13.51      2.22 o 
  -1  13   0       44.93       45.35      3.13 o 
   1  13   0       43.61       45.15      3.25 o 
  -4  14   0      303.36      302.23      7.95 o 
  -2  14   0      134.70      131.37      5.14 o 
   0  14   0       17.84       10.30      2.34 o 
  -5  15   0        3.00        2.97      1.62 o 
  -3  15   0       98.66       87.71      4.54 o 
  -1  15   0       33.27       28.83      3.19 o 
  -4  16   0       84.23       94.50      5.11 o 
  -2  16   0       66.74       68.14      4.34 o 
   0  16   0      162.89      146.54      5.61 o 
  -3  17   0      281.23      284.32      8.36 o 
  -1  17   0      195.66      193.02      6.86 o 
  -2  18   0       31.21       32.44      3.85 o 
   0  18   0       18.41       20.15      3.19 o 
  -7   1   1      318.76      309.68      5.01 o 
  -5   1   1     2111.85     2115.88     15.53 o 
  -3   1   1     3709.82     3913.88     15.09 o 
  -1   1   1     2368.39     2416.73      9.59 o 
  -8   2   1      203.43      213.54      4.69 o 
  -6   2   1       73.45       75.75      2.02 o 
  -4   2   1      604.70      569.38      5.25 o 
  -2   2   1     3615.19     3562.86      7.91 o 
   0   2   1     5304.54     5246.55     10.96 o 
  -7   3   1      132.83      127.60      3.50 o 
  -5   3   1       55.99       48.96      2.14 o 
  -3   3   1      107.26       88.46      1.03 o 
  -1   3   1    12163.88    11103.92     72.28 o 
   3   3   1      859.29      946.59      8.14 o 
  -8   4   1       24.97       34.33      6.15 o 
  -6   4   1      475.08      475.20      5.87 o 
  -4   4   1      863.03      842.78      3.97 o 
  -2   4   1       97.13       94.82      1.21 o 
   0   4   1     2404.95     2376.74      6.65 o 
   2   4   1     1001.40      984.21      7.77 o 
  -7   5   1       18.05       15.83      1.79 o 
  -5   5   1       77.70       68.08      6.10 o 
  -3   5   1      439.02      448.57      2.96 o 
  -1   5   1     2408.54     2512.20     24.83 o 
   1   5   1     1543.05     1533.37      9.44 o 
  -8   6   1       81.35       76.41      3.17 o 
  -6   6   1     1002.63      986.22     25.63 o 
  -4   6   1     1275.80     1274.04     12.65 o 
  -2   6   1      185.86      195.01      2.23 o 
   0   6   1     2990.89     2926.48      6.45 o 
   2   6   1     1452.13     1452.79     10.80 o 
  -7   7   1       69.48       70.20      4.30 o 
  -5   7   1      217.36      215.89      5.77 o 
  -3   7   1     1672.52     1793.69     68.49 o 
  -1   7   1      468.67      455.21      3.53 o 
   1   7   1      668.46      678.58      7.30 o 
  -6   8   1       70.74       63.82      3.85 o 
  -4   8   1      359.17      348.07      4.49 o 
  -2   8   1     1117.29     1113.85      9.36 o 
   0   8   1     2598.38     2728.60     19.52 o 
  -7   9   1       25.54       24.23      3.21 o 
  -5   9   1      291.89      269.97      6.66 o 
  -3   9   1      773.99      780.82      6.49 o 
  -1   9   1       39.01       33.76      1.06 o 
  -6  10   1       61.39       53.48      3.79 o 
  -4  10   1       27.91       30.06      1.80 o 
  -2  10   1      174.15      181.18      4.76 o 
   0  10   1     1188.25     1190.33     11.08 o 
  -5  11   1      374.39      401.36      8.38 o 
  -3  11   1      172.07      176.66      4.30 o 
  -1  11   1      177.06      170.20      4.86 o 
  -6  12   1      111.60      108.36      5.29 o 
  -4  12   1      128.26      146.52      3.54 o 
  -2  12   1      196.90      186.82      4.01 o 
   0  12   1      213.07      210.86      5.43 o 
  -5  13   1       90.96      103.73      4.87 o 
  -3  13   1      325.69      332.04      4.97 o 
  -1  13   1      264.38      275.30      6.57 o 
  -4  14   1       47.28       42.08      2.38 o 
  -2  14   1       71.59       65.90      3.75 o 
   0  14   1       28.03       31.56      3.10 o 
  -5  15   1       63.63       65.88      4.35 o 
  -3  15   1      148.85      158.52      5.98 o 
  -1  15   1      223.17      223.58      6.62 o 
  -4  16   1      127.21      138.37      5.68 o 
  -2  16   1       91.48      101.53      5.14 o 
  -3  17   1        2.67        3.04      3.06 o 
  -1  17   1       21.29       28.62      3.61 o 
  -8   0   2      120.74      102.49     15.12 o 
  -6   0   2        9.31        8.75      1.44 o 
  -4   0   2     1424.57     1357.56      7.47 o 
  -2   0   2     2510.50     2472.92     14.66 o 
   0   0   2    22506.80    19831.45     92.85 o 
   2   0   2     1531.46     1621.32      6.66 o 
  -7   1   2      232.32      224.93      3.10 o 
  -5   1   2     1481.14     1473.49      7.21 o 
  -3   1   2      632.73      636.81      3.01 o 
  -1   1   2      874.74      873.79      3.56 o 
   1   1   2    16397.94    14947.62     50.85 o 
   3   1   2      425.14      428.53      3.22 o 
  -8   2   2       43.87       53.67      2.21 o 
  -6   2   2      388.97      361.51      4.06 o 
  -4   2   2      535.62      596.31      3.27 o 
  -2   2   2     1851.55     1994.80      9.63 o 
   0   2   2     3094.13     3313.52      6.11 o 
   2   2   2     1109.22     1199.96      9.98 o 
  -7   3   2      207.41      208.48      4.98 o 
  -5   3   2      307.41      303.22      5.42 o 
  -3   3   2     1254.01     1394.46      5.14 o 
  -1   3   2     1435.89     1447.17     18.11 o 
   1   3   2      972.79      951.22      5.21 o 
   3   3   2     2131.93     2130.08      7.42 o 
  -8   4   2      112.03      119.65      3.81 o 
  -6   4   2      327.67      295.61     13.70 o 
  -4   4   2      899.70      912.73      7.61 o 
  -2   4   2     2385.64     2657.52     10.76 o 
   0   4   2     3720.47     3725.66      8.92 o 
   2   4   2      867.15      869.85      4.51 o 
  -7   5   2        0.58        1.24      1.69 o 
  -5   5   2      696.18      655.42      6.45 o 
  -3   5   2     1581.27     1517.95     13.35 o 
  -1   5   2     1634.00     1621.53      6.36 o 
   1   5   2       79.31       79.61      2.23 o 
   3   5   2      286.14      271.60      3.94 o 
  -8   6   2       62.11       63.50      4.60 o 
  -6   6   2       76.60       87.25      4.40 o 
  -4   6   2        8.97       10.28      1.47 o 
  -2   6   2      689.30      766.80      5.71 o 
   0   6   2      738.16      800.61      5.30 o 
   2   6   2      636.07      656.96      6.24 o 
  -7   7   2      103.50      102.84      4.99 o 
  -5   7   2      787.38      770.46     10.66 o 
  -3   7   2      613.38      625.95      5.19 o 
  -1   7   2     1846.36     1866.93      7.63 o 
   3   7   2      197.33      206.06      3.75 o 
  -6   8   2      416.72      410.54      8.78 o 
  -4   8   2      127.65      122.09      2.76 o 
  -2   8   2      437.55      437.61      5.98 o 
   0   8   2     1002.38     1010.59      6.45 o 
  -7   9   2      221.90      225.57      7.24 o 
  -5   9   2      328.52      347.56      7.65 o 
  -3   9   2      915.98      958.47      6.54 o 
  -1   9   2      982.37      990.23      9.35 o 
  -6  10   2       27.25       22.88      2.91 o 
  -4  10   2      740.92      728.36      8.04 o 
  -2  10   2     2623.09     2576.17     11.30 o 
  -5  11   2       60.50       61.93      3.77 o 
  -3  11   2       88.03       89.20      5.20 o 
  -1  11   2      124.83      126.01      4.20 o 
  -6  12   2      134.95      143.34      5.79 o 
  -4  12   2      384.14      409.45      5.69 o 
  -2  12   2      215.60      218.88      5.64 o 
  -5  13   2       98.75      107.64      4.81 o 
  -3  13   2      128.11      131.48      4.89 o 
  -1  13   2       55.86       54.22      3.31 o 
  -4  14   2      140.13      154.58      5.52 o 
  -2  14   2       98.46       98.25      4.49 o 
  -3  15   2      123.92      117.98      5.15 o 
  -4  16   2      103.76      101.63      5.40 o 
  -2  16   2       90.55       88.57      4.82 o 
  -3  17   2      153.89      162.74      6.55 o 
  -7   1   3      234.23      233.67      3.21 o 
  -5   1   3      194.79      205.97      2.52 o 
  -3   1   3      185.53      199.84      1.86 o 
  -1   1   3     4897.88     4889.80     12.33 o 
   1   1   3     1817.13     1739.72     16.52 o 
   3   1   3     1178.32     1205.22      7.05 o 
  -8   2   3       30.54       28.84      1.91 o 
  -6   2   3      240.06      214.35      2.81 o 
  -4   2   3     1760.51     1743.55     10.35 o 
  -2   2   3     1851.16     1927.24     13.02 o 
   0   2   3       43.18       34.36      0.94 o 
   2   2   3      507.87      493.22      6.85 o 
  -7   3   3      156.12      146.25      3.65 o 
  -5   3   3      906.14      850.86      5.75 o 
  -3   3   3     1833.61     1745.13     11.23 o 
  -1   3   3       53.10       56.09      1.40 o 
   1   3   3      428.74      468.07      3.67 o 
   3   3   3       99.57       89.90      2.57 o 
  -8   4   3      131.73      126.83      3.96 o 
  -6   4   3      155.87      160.02      3.71 o 
  -4   4   3      170.27      185.58      3.19 o 
  -2   4   3      538.08      544.27      3.11 o 
   0   4   3     1980.12     1987.43     14.28 o 
   2   4   3     1217.91     1280.49      6.22 o 
  -7   5   3       43.66       40.65      3.59 o 
  -5   5   3      108.90       99.54      2.71 o 
  -3   5   3      262.41      253.21      3.26 o 
  -1   5   3      276.80      282.54      3.10 o 
   1   5   3       83.18       93.14      2.70 o 
   3   5   3      113.99      121.13      2.57 o 
  -6   6   3      318.95      329.76      7.83 o 
  -4   6   3      265.51      267.90      4.96 o 
  -2   6   3      270.31      262.34      3.36 o 
   0   6   3     3570.80     3448.83     29.94 o 
   2   6   3     2229.47     2227.33     12.57 o 
  -7   7   3       13.75       18.56      3.24 o 
  -5   7   3      221.98      225.68      6.28 o 
  -3   7   3      339.93      345.83      6.49 o 
  -1   7   3     1404.87     1391.56      7.76 o 
   1   7   3        2.25        2.64      1.52 o 
   3   7   3      650.26      688.35      7.24 o 
  -6   8   3      158.37      161.49      6.01 o 
  -4   8   3     1264.35     1231.21     32.23 o 
  -2   8   3     1229.60     1241.94      7.61 o 
   0   8   3      265.07      265.20      5.13 o 
   2   8   3      385.96      363.26      5.79 o 
  -7   9   3      108.05      114.90      5.74 o 
  -5   9   3      202.13      203.99      6.20 o 
  -3   9   3      380.01      386.06      6.80 o 
  -1   9   3      576.96      572.95      7.91 o 
   1   9   3      717.00      704.35      8.44 o 
   3   9   3      318.97      314.87      5.65 o 
  -6  10   3       72.04       73.98      4.34 o 
  -4  10   3      205.07      219.80      4.09 o 
  -2  10   3      140.62      150.47      4.70 o 
   0  10   3      241.27      241.93      5.51 o 
   2  10   3      169.02      168.75      4.50 o 
  -5  11   3      166.85      173.94      5.91 o 
  -3  11   3       65.32       60.46      2.30 o 
  -1  11   3      633.43      634.07      9.20 o 
   1  11   3     1355.93     1312.24     12.75 o 
   3  11   3      331.98      237.28      5.35 o 
  -6  12   3        0.33        1.45      2.32 o 
  -4  12   3       48.55       52.48      2.53 o 
  -2  12   3        2.94        1.24      2.17 o 
   0  12   3      153.20      159.51      5.10 o 
   2  12   3      138.76      138.16      4.58 o 
  -5  13   3      167.12      178.32      6.36 o 
  -3  13   3      367.79      358.97      7.87 o 
  -1  13   3      214.54      215.59      6.13 o 
   1  13   3      290.20      292.54      6.82 o 
  -4  14   3       16.75       16.47      2.69 o 
  -2  14   3        8.18        6.99      2.25 o 
   0  14   3       38.32       38.87      3.42 o 
   2  14   3       44.30       42.26      3.29 o 
  -3  15   3      167.67      166.10      5.99 o 
  -1  15   3      146.30      150.70      5.76 o 
   1  15   3      174.65      164.68      5.88 o 
  -2  16   3       65.99       69.48      4.44 o 
   0  16   3      111.29      114.74      5.43 o 
   2  16   3       91.37       93.72      4.68 o 
  -1  17   3       25.97       26.41      3.40 o 
   1  17   3       90.69       81.88      4.74 o 
  -8   0   4       74.52       57.01      3.75 o 
  -6   0   4      537.75      537.96      6.27 o 
  -4   0   4     3823.68     3891.24     28.77 o 
  -2   0   4      199.59      193.42      2.83 o 
   0   0   4      878.52      834.17     12.77 o 
   2   0   4     4871.95     4806.98     17.14 o 
  -7   1   4       95.61       89.04      2.15 o 
  -5   1   4      349.50      351.14      4.28 o 
  -3   1   4      214.68      230.90      2.44 o 
  -1   1   4      647.97      674.97      3.46 o 
   1   1   4     5147.43     5294.41     20.67 o 
   3   1   4       87.80       89.29      2.48 o 
  -6   2   4      162.44      145.97      2.45 o 
  -4   2   4      726.63      713.54      3.65 o 
  -2   2   4     1289.57     1292.40     10.37 o 
   0   2   4     1731.15     1797.09      6.48 o 
   2   2   4       26.04       23.76      1.59 o 
  -7   3   4       97.22       94.39      9.39 o 
  -5   3   4       70.42       70.46      1.97 o 
  -3   3   4      369.70      380.79      3.50 o 
  -1   3   4     1273.13     1320.99      5.52 o 
   1   3   4      304.73      300.25      3.47 o 
   3   3   4      362.61      398.10      5.18 o 
  -6   4   4        4.29        6.46      1.39 o 
  -4   4   4      117.89      105.15      2.08 o 
  -2   4   4     2037.32     2091.26      9.28 o 
   0   4   4     1119.67     1136.99     12.44 o 
   2   4   4      599.93      603.61      6.72 o 
  -7   5   4      160.00      162.58      6.30 o 
  -5   5   4      882.85      892.86      7.92 o 
  -3   5   4     1017.12      985.13      7.00 o 
  -1   5   4      147.27      158.55      2.64 o 
   1   5   4      733.73      700.48      7.54 o 
   3   5   4      746.34      734.85      7.52 o 
  -6   6   4       51.36       52.95      3.75 o 
  -4   6   4      405.38      376.39      6.63 o 
  -2   6   4       58.62       59.47      2.69 o 
   0   6   4      261.41      264.26      6.81 o 
   2   6   4      320.88      313.17      5.28 o 
  -7   7   4       66.17       64.99      4.27 o 
  -5   7   4      286.45      300.82      7.29 o 
  -3   7   4      782.34      770.27     10.71 o 
  -1   7   4      335.50      328.83      3.88 o 
   1   7   4     1651.46     1683.06     12.73 o 
   3   7   4      551.25      532.16      6.99 o 
  -6   8   4      110.28      106.97      5.13 o 
  -4   8   4        1.10        3.92      1.38 o 
  -2   8   4      151.90      160.89      3.10 o 
   0   8   4      941.78      943.08     10.11 o 
   2   8   4      403.80      401.81      6.53 o 
  -5   9   4       28.49       22.62      2.79 o 
  -3   9   4      286.12      290.20      4.42 o 
  -1   9   4      835.45      838.31     10.07 o 
   1   9   4      319.43      309.42      6.19 o 
   3   9   4      323.96      242.86      5.28 o 
  -6  10   4      137.82      146.71      6.02 o 
  -4  10   4      254.66      227.66     10.10 o 
  -2  10   4     1158.81     1159.50     21.97 o 
   0  10   4      214.86      212.41      5.44 o 
   2  10   4      375.87      385.43      7.04 o 
  -5  11   4       40.61       51.62      3.87 o 
  -3  11   4       37.25       35.89      3.42 o 
  -1  11   4      353.79      343.85      7.28 o 
   1  11   4      155.80      155.56      4.90 o 
  -4  12   4      167.22      174.16      7.34 o 
  -2  12   4       67.68       66.08      3.85 o 
   0  12   4      193.64      196.17      5.73 o 
   2  12   4      276.23      279.61      6.59 o 
  -5  13   4       17.04       23.26      3.04 o 
  -3  13   4      144.36      138.49      5.45 o 
  -1  13   4       52.93       53.53      3.79 o 
   1  13   4       60.41       55.14      3.55 o 
  -4  14   4       54.64       54.76      4.04 o 
  -2  14   4      172.93      181.28      6.14 o 
   0  14   4      250.09      241.13      6.80 o 
   2  14   4       57.81       48.74      3.42 o 
  -3  15   4       45.78       46.34      4.08 o 
  -1  15   4       31.54       29.40      3.35 o 
   1  15   4       86.22       84.16      4.49 o 
  -2  16   4       68.51       71.67      4.90 o 
   0  16   4       93.07       93.77      5.10 o 
   2  16   4      148.93      103.69      5.02 o 
  -7   1   5       79.55       86.62      8.67 o 
  -5   1   5      301.08      302.18      5.05 o 
  -3   1   5     2262.45     2258.94      7.72 o 
  -1   1   5      892.40      937.90      6.52 o 
   1   1   5     1264.20     1234.43      8.13 o 
   3   1   5      675.04      648.32      7.33 o 
  -6   2   5      279.38      279.59      7.37 o 
  -4   2   5      582.32      586.07      4.16 o 
  -2   2   5       41.76       43.01      1.43 o 
   0   2   5      449.53      437.26      4.47 o 
   2   2   5     1002.60     1019.33      9.24 o 
  -7   3   5      154.02      118.52     18.29 o 
  -5   3   5      488.04      513.90      8.30 o 
  -3   3   5      514.78      510.67      4.45 o 
  -1   3   5      361.65      357.94      7.15 o 
   1   3   5      842.16      818.55      8.60 o 
   3   3   5      950.63      949.26      8.96 o 
  -6   4   5        9.98       10.83      1.80 o 
  -4   4   5      289.21      276.55      3.49 o 
  -2   4   5      562.54      561.13      5.46 o 
   0   4   5      234.69      240.64      5.01 o 
   2   4   5      180.56      191.85      4.35 o 
  -7   5   5       15.60       22.42      3.53 o 
  -5   5   5      166.19      173.87      3.92 o 
  -3   5   5      360.15      341.42     10.94 o 
  -1   5   5       58.15       61.26      1.96 o 
   1   5   5      324.13      301.98      5.65 o 
   3   5   5      331.95      317.06      5.54 o 
  -6   6   5        2.13        3.67      2.28 o 
  -4   6   5      466.09      452.62     18.19 o 
  -2   6   5      548.24      537.48      7.59 o 
   0   6   5      457.28      436.61      6.89 o 
   2   6   5      473.74      475.49      7.12 o 
  -5   7   5       82.36       81.70      4.32 o 
  -3   7   5      255.54      246.72     10.24 o 
  -1   7   5       83.37       76.05      2.20 o 
   1   7   5      132.75      140.99      4.31 o 
   3   7   5       32.02       26.25      2.09 o 
  -6   8   5      116.63      123.05      5.57 o 
  -4   8   5      421.61      396.89     22.81 o 
  -2   8   5      174.13      167.19      3.36 o 
   0   8   5      274.02      260.78      5.85 o 
   2   8   5      779.20      752.90      9.53 o 
  -5   9   5       13.95       12.41      2.56 o 
  -3   9   5       98.95       93.60      2.79 o 
  -1   9   5      303.40      294.21      6.60 o 
   1   9   5       45.58       39.70      2.82 o 
  -4  10   5       97.64       91.91      4.76 o 
  -2  10   5        2.35        6.35      2.18 o 
   0  10   5       54.87       51.07      3.26 o 
   2  10   5      214.83      213.06      5.62 o 
  -5  11   5       21.87       21.05      3.02 o 
  -3  11   5      127.22      120.10      4.98 o 
  -1  11   5      388.31      382.57      7.96 o 
   1  11   5      161.37      147.37      5.11 o 
  -4  12   5       24.20       29.24      3.37 o 
  -2  12   5       20.77       22.66      2.88 o 
   0  12   5       60.75       61.46      3.74 o 
   2  12   5       18.62       13.70      2.64 o 
  -3  13   5       61.21       55.33      4.17 o 
  -1  13   5       30.05       28.21      3.13 o 
   1  13   5      149.98      146.70      5.47 o 
  -2  14   5       19.24       20.42      3.26 o 
   0  14   5       13.92       12.04      2.73 o 
   2  14   5       52.53       54.17      4.05 o 
  -1  15   5       44.76       35.20      3.82 o 
   1  15   5       73.33       76.18      4.74 o 
  -6   0   6      318.65      339.21      8.44 o 
  -4   0   6      799.51      817.57     14.81 o 
  -2   0   6      158.72      159.13      4.64 o 
   0   0   6      660.17      665.12      8.60 o 
   2   0   6     4264.15     4241.15     20.71 o 
  -5   1   6        0.77        1.29      1.63 o 
  -3   1   6      298.52      300.01      3.23 o 
  -1   1   6       15.16       15.82      1.50 o 
   1   1   6      311.78      320.66      4.28 o 
   3   1   6      124.61      122.22      3.85 o 
  -6   2   6       32.51       31.87      2.45 o 
  -4   2   6      825.03      836.60      6.74 o 
  -2   2   6      542.92      569.09      4.82 o 
   0   2   6      266.29      256.72      5.57 o 
   2   2   6      616.56      602.50      8.30 o 
  -5   3   6      165.95      163.33      4.07 o 
  -3   3   6      390.37      405.24      5.26 o 
  -1   3   6      437.96      483.38      7.64 o 
   1   3   6      101.71      104.71      3.76 o 
  -6   4   6       17.69       12.55      2.25 o 
  -4   4   6      491.45      495.06     27.71 o 
  -2   4   6      334.46      327.58      4.64 o 
   0   4   6       14.97       10.36      1.97 o 
   2   4   6      283.92      277.75      5.92 o 
  -5   5   6      144.74      136.73      5.55 o 
  -3   5   6      103.52       99.36      5.47 o 
  -1   5   6      467.15      493.51      5.49 o 
   1   5   6      738.47      752.78      9.57 o 
  -6   6   6       56.22       53.75      3.93 o 
  -4   6   6      113.07      105.16      3.66 o 
  -2   6   6       17.81       20.75      1.66 o 
   0   6   6       68.75       75.69      3.60 o 
   2   6   6      610.32      626.95      8.93 o 
  -5   7   6       82.61       82.35      4.71 o 
  -3   7   6      402.78      389.57      5.52 o 
  -1   7   6       87.45       87.87      2.56 o 
   1   7   6      483.09      479.17      8.18 o 
  -4   8   6       10.80       11.90      1.71 o 
  -2   8   6      163.07      176.02      4.50 o 
   0   8   6       38.37       36.23      2.86 o 
   2   8   6        5.01        3.29      2.18 o 
  -5   9   6      156.95      147.70      5.77 o 
  -3   9   6      343.47      342.17      6.24 o 
  -1   9   6      349.63      342.20      7.50 o 
   1   9   6       49.27       45.76      3.40 o 
  -4  10   6       20.57       19.56      2.21 o 
  -2  10   6       85.53       83.18      4.25 o 
   0  10   6      310.21      321.85      7.42 o 
   2  10   6       63.29       60.73      3.83 o 
  -3  11   6       25.82       23.43      3.18 o 
  -1  11   6      227.68      211.39      6.31 o 
   1  11   6       47.01       48.80      3.60 o 
  -4  12   6       45.14       42.72      3.84 o 
  -2  12   6      138.02      136.93      5.60 o 
   0  12   6      182.10      175.34      6.01 o 
   2  12   6      111.67      109.68      4.75 o 
  -3  13   6        2.46        2.85      2.63 o 
  -1  13   6       45.98       38.59      3.41 o 
   1  13   6        5.58        3.19      2.50 o 
  -2  14   6      119.36      115.08      5.66 o 
   0  14   6       57.47       42.04      3.91 o 
  -5   1   7      160.59      158.77      4.30 o 
  -3   1   7      576.43      568.46      6.55 o 
  -1   1   7      182.63      177.98      3.68 o 
   1   1   7      400.65      390.36      7.46 o 
  -6   2   7       61.74       59.42      3.46 o 
  -4   2   7        8.46        6.60      1.38 o 
  -2   2   7      149.66      165.18      4.67 o 
   0   2   7      273.13      285.56      6.29 o 
   2   2   7      243.96      226.72      5.76 o 
  -5   3   7        0.29        1.51      2.26 o 
  -3   3   7       73.00       67.53      2.77 o 
  -1   3   7       68.20       70.32      3.62 o 
   1   3   7      318.22      323.57      7.00 o 
  -4   4   7      223.50      217.85      4.50 o 
  -2   4   7      148.63      148.79      3.76 o 
   0   4   7      105.73      113.28      4.38 o 
   2   4   7      144.87      161.98      5.09 o 
  -5   5   7        8.77        5.29      2.25 o 
  -3   5   7       37.57       30.36      6.58 o 
  -1   5   7       34.98       30.62      2.98 o 
   1   5   7      147.22      142.66      4.96 o 
  -4   6   7      376.50      383.75     11.83 o 
  -2   6   7      203.97      196.73      4.12 o 
   0   6   7       38.41       37.31      3.27 o 
   2   6   7      318.37      343.99      7.36 o 
  -5   7   7        6.15        7.25      2.37 o 
  -3   7   7       46.51       50.20      2.53 o 
  -1   7   7      190.77      205.81      6.22 o 
   1   7   7       11.63        7.62      2.19 o 
  -4   8   7       98.60      100.06      5.15 o 
  -2   8   7      248.35      266.19      4.86 o 
   0   8   7      281.47      296.46      7.38 o 
   2   8   7      221.69      219.56      6.25 o 
  -3   9   7       97.34       94.25      3.30 o 
  -1   9   7      181.59      183.95      6.22 o 
   1   9   7       77.73       83.40      4.29 o 
  -2  10   7       22.24       22.73      3.26 o 
   0  10   7       62.38       61.39      4.00 o 
   2  10   7       91.75       98.98      4.82 o 
  -3  11   7      133.73      139.75      5.88 o 
  -1  11   7      141.72      132.45      5.38 o 
   1  11   7      102.77      114.61      5.31 o 
  -2  12   7       15.88       18.80      2.99 o 
   0  12   7       35.61       24.78      3.52 o 
  -4   0   8       12.54       14.20      2.94 o 
  -2   0   8      215.48      238.81      6.61 o 
   0   0   8      196.33      184.75      5.82 o 
   2   0   8      319.20      289.34      6.99 o 
  -5   1   8       23.77       29.73      3.81 o 
  -3   1   8      125.68      134.23      3.75 o 
  -1   1   8       11.99       12.62      1.84 o 
   1   1   8       12.83       16.15      1.96 o 
  -4   2   8      213.25      206.20      4.65 o 
  -2   2   8       50.77       53.75      2.63 o 
   0   2   8       88.25       86.33      3.59 o 
   2   2   8      258.12      261.77      6.81 o 
  -3   3   8      131.29      134.24      5.41 o 
  -1   3   8       74.94       77.15      4.22 o 
   1   3   8      106.55      112.10      4.80 o 
  -4   4   8       41.91       33.05      3.64 o 
  -2   4   8        9.93        4.40      2.56 o 
   0   4   8       49.06       55.71      3.70 o 
   2   4   8       93.76       93.89      4.47 o 
  -3   5   8      256.21      285.33      6.93 o 
  -1   5   8      282.66      288.02      7.52 o 
   1   5   8      185.04      191.47      6.12 o 
  -4   6   8       13.88       12.80      1.95 o 
  -2   6   8       15.96       15.76      2.90 o 
   0   6   8       57.38       53.96      3.80 o 
   2   6   8       22.86       19.22      2.94 o 
  -3   7   8      136.56      138.49      4.01 o 
  -1   7   8      141.49      161.27      5.93 o 
   1   7   8      196.14      213.26      6.65 o 
  -2   8   8       59.81       56.68      3.92 o 
   0   8   8       68.97       84.24      4.62 o 
   2   8   8       38.91       34.86      3.44 o 
  -1   9   8       76.05       69.50      4.74 o 
   1   9   8      101.20      115.79      5.34 o 
   0  10   8      151.91      159.74      6.23 o 
  -3   1   9       85.75       91.35      6.34 o 
  -1   1   9       84.26       95.53      3.52 o 
   1   1   9      174.13      192.42     16.01 o 
  -2   2   9      115.41      125.80      5.59 o 
   0   2   9       46.43       41.55      3.69 o 
   2   2   9       35.92       35.59      3.54 o 
  -3   3   9      139.52      148.70      6.15 o 
  -1   3   9       52.95       43.98      4.17 o 
   1   3   9       42.62       45.70      4.10 o 
  -2   4   9       57.56       63.99      4.41 o 
   0   4   9       98.57      111.68      5.38 o 
   2   4   9       58.94       43.72      3.56 o 
  -1   5   9        4.36        7.01      2.44 o 
   1   5   9       12.28       11.93      3.00 o 
   0   6   9       66.87       80.20      4.71 o 
                                                 
